# Supplementary material for: Genetic and Ecotypic Differentiation in a Californian Plant Polyploid Complex (Grindelia, Asteraceae)
Source: PLoS One. 2014 Apr 22;9(4):e95656. doi: 10.1371/journal.pone.0095656 (PMC3995713; doi:10.1371/journal.pone.0095656)
Supplement: Table S1 — Pairwise matrix of ρ distances between populations. (CSV) [file pone.0095656.s001.csv]

Table S1. Pairwise matrix of ? distances between populations.
ALL LOCI	151	154	156	217	218	219	220	221	222	223
151	0	0.2095	0.156	0.1889	0.2849	0.1368	0.2466	0.1727	0.2739	0.1827
154	0.2095	0	0.1527	0.1992	0.174	0.179	0.2208	0.2048	0.188	0.2428
156	0.156	0.1527	0	0.1146	0.2136	0.1356	0.1947	0.1728	0.2266	0.1529
217	0.1889	0.1992	0.1146	0	0.2747	0.1463	0.2144	0.1854	0.3015	0.1375
218	0.2849	0.174	0.2136	0.2747	0	0.2709	0.2455	0.3136	0.2804	0.3021
219	0.1368	0.179	0.1356	0.1463	0.2709	0	0.2421	0.0924	0.1988	0.1249
220	0.2466	0.2208	0.1947	0.2144	0.2455	0.2421	0	0.2566	0.3069	0.2583
221	0.1727	0.2048	0.1728	0.1854	0.3136	0.0924	0.2566	0	0.1685	0.1635
222	0.2739	0.188	0.2266	0.3015	0.2804	0.1988	0.3069	0.1685	0	0.2431
223	0.1827	0.2428	0.1529	0.1375	0.3021	0.1249	0.2583	0.1635	0.2431	0
